# Supplementary material for: Genotype Sequencing and Phylogenetic Analysis Revealed the Origins of Citrus Yellow Vein Clearing Virus California Isolates
Source: Viruses. 2024 Jan 26;16(2):188. doi: 10.3390/v16020188 (PMC10891506; doi:10.3390/v16020188)
Supplement: Supplementary file 1 [file viruses-16-00188-s001.zip]

Archive with 1 entries (1 files):
- viruses-2831575-supplementary.pdf
